# Supplementary material for: Mettl3-mediated m6A modification of Fgf16 restricts cardiomyocyte proliferation during heart regeneration
Source: eLife. 2022 Nov 18;11:e77014. doi: 10.7554/eLife.77014 (PMC9674341; doi:10.7554/eLife.77014)
Supplement: Figure 5—source data 1. [file elife-77014-fig5-data1.zip]

Archive with 2 entries (2 files):
- Figure 5-source data 1.jpg
- Figure 5-source data 1-bands.jpg
