# Supplementary material for: Mettl3-mediated m6A modification of Fgf16 restricts cardiomyocyte proliferation during heart regeneration
Source: eLife. 2022 Nov 18;11:e77014. doi: 10.7554/eLife.77014 (PMC9674341; doi:10.7554/eLife.77014)
Supplement: Figure 8—source data 6. [file elife-77014-fig8-data6.zip]

Archive with 2 entries (2 files):
- Figure 8-source data 6-bands.jpg
- Figure 8-source data 6.jpg
