# Supplementary material for: Mettl3-mediated m6A modification of Fgf16 restricts cardiomyocyte proliferation during heart regeneration
Source: eLife. 2022 Nov 18;11:e77014. doi: 10.7554/eLife.77014 (PMC9674341; doi:10.7554/eLife.77014)
Supplement: Figure 9—source data 1. [file elife-77014-fig9-data1.zip]

Archive with 3 entries (3 files):
- Figure 9-source data 1.jpg
- Figure 9-source data 1-bands.jpg
- elife-25157-resp-fig1-v2.jpg
